# Supplementary material for: Unique Use of Dibromo–L–Tyrosine Ligand in Building of Cu(II) Coordination Polymer—Experimental and Theoretical Investigations
Source: Molecules. 2024 Jun 6;29(11):2709. doi: 10.3390/molecules29112709 (PMC11173859; doi:10.3390/molecules29112709)
Supplement: Supplementary file 1 [file molecules-29-02709-s001.zip]

Archive with 1 entries (1 files):
- molecules-3014012-supplementary.pdf
